# Supplementary material for: Baseline data of marine debris in the Indonesia beaches
Source: Data Brief. 2022 Jan 25;41:107871. doi: 10.1016/j.dib.2022.107871 (PMC8841578; doi:10.1016/j.dib.2022.107871)
Supplement: Supplementary file 1 [file mmc1.xlsx]

## Sheet: Categories
No	Categories
A	MOST LIKELY TO FIND ITEMS
1	Cigarette Butts
2	Food Wrapper (candy, chips,etc)
3	Take Out/Away Containers (Plastic)
4	Take Out/Away Containers (Foam)
5	Bottle Caps (Plastic)
6	Bottle Caps (Metal)
7	Lids (Plastic)
8	Straw/Stirrers
9	Fork, Knives, Spoons
10	Beverage Bottles (Plastic)
11	Beverage Bottles (Glass)
12	Beverage Cans
13	Grocery Bags (Plastic)
14	Other Plastic Bags
15	Paper Bags
16	Cups & Plates (Paper)
17	Cups & Plates (Plastic)
18	Cups & Plates (Foam)
B	FISHING GEAR
1	Fishing Buoys, Pots & Traps
2	Fishing Net & Pieces
3	Rope (1 yard/meter = 1 piece)
4	Fishing Line (1 yard/meter = 1 pieces
C	PACKAGING MATERIALS
1	6-Pack Holders
2	Other Plastic/Foam Packaging
3	Other Plastic Bottles (oil, bleach, etc)
4	Strapping Bands
5	Tobacco Packaging/Wrap
D	PERSONAL HYGIENE
1	Condoms
2	Diapers
3	Syringes
4	Tampons/Tampon Applicators
E	OTHER TRASH
1	Appliancess (refrigerators, washers, etc)
2	Balloons
3	Cigar Tips
4	Cigarette Lighters
5	Construction Materials
6	Fireworks
7	Tires
F	TINY TRASH LESS THAN 2.5 CM
1	Foam Pieces
2	Glass Pieces
3	Plastic Pieces

## Sheet: Dataset
	No	Expedition/ Project	Month	Year	Location (LAT/LON)			A																		B				C					D				E							F			Weight (kilos)
					Places	Lon	Lat	1	2	3	4	5	6	7	8	9	10	11	12	13	14	15	16	17	18	1	2	3	4	1	2	3	4	5	1	2	3	4	1	2	3	4	5	6	7	1	2	3
1	1	MS Field Survey	May	2014	Pari Island	106.617	-5.8566	2	89	40	0	0	0	4	13	0	2	6	0	2	3	1	0	3	1	0	0	0	0	0	0	0	0	0	0	0	0	0	0	0	0	0	0	0	0	0	0	0	24
2						106.615	-5.8613	48	427	0	0	0	0	0	79	2	13	7	5	20	3	0	0	13	0	1	0	0	0	0	136	1	0	3	0	14	0	0	4	0	0	1	4	0	0	3	3	0	22.5
3						106.612	-5.8619	0	596	19	0	70	2	0	60	0	0	0	0	0	19	0	0	44	0	0	3	7	0	0	0	2	1	1	0	0	0	0	0	0	0	0	7	0	0	2	3	0	31
4						106.61	-5.8641	5	77	30	0	15	11	80	44	3	24	28	4	4	19	5	0	47	5	14	1	14	0	0	5	0	0	0	0	2	0	0	0	0	0	3	7	3	0	5	9	63	22
5	2	FENJ Project	Oct	2015	Harapan Island	106.578	-5.6517	4	220	0	7	5	0	11	70	13	5	3	0	0	0	0	0	114	1	0	0	0	0	0	0	0	0	0	9	0	0	0	0	3	0	10	0	26	0	2	0	0	4
6						106.578	-5.6516	213	65	0	0	3	0	0	30	12	12	1	0	1	0	6	18	9	4	0	0	0	0	0	0	0	0	0	2	0	0	0	0	0	0	0	0	11	0	28	0	60	3
7	3	MS Field Survey	May	2016	Untung Jawa Island	106.711	-5.9792	5	3	0	8	0	0	0	0	0	0	0	0	8	0	0	0	0	0	0	2	1	0	0	5	0	0	1	0	0	0	0	2	0	0	0	1	0	0	0	0	48	16.4
8						106.711	-5.9772	14	8	0	0	9	0	0	19	0	13	8	0	0	0	0	0	8	0	0	2	1	0	0	0	0	13	0	0	2	0	0	0	0	0	8	0	0	0	19	9	24	7
9						106.709	-5.9758	7	9	0	0	8	0	0	0	0	0	0	0	12	1	0	0	0	0	0	0	0	0	0	6	1	0	0	0	0	0	0	2	0	0	1	0	0	0	0	0	0	8
10						106.707	-5.9748	0	35	0	25	33	0	32	121	0	0	5	0	0	11	0	0	17	0	0	0	0	0	0	0	0	3	4	1	1	1	0	0	0	0	6	0	0	1	37	0	0	6.5
11						106.705	-5.9752	20	50	45	0	55	15	0	10	1	0	0	0	0	0	15	10	0	0	0	1	3	0	0	1	0	0	18	0	9	0	0	0	0	0	0	0	0	0	45	0	13	6
12						106.703	-5.9758	0	14	1	2	1	0	1	17	3	0	3	0	0	0	0	0	2	8	0	6	6	1	0	7	1	0	2	0	0	0	1	0	1	0	1	0	0	1	12	1	44	5
13						106.703	-5.9769	0	7	2	0	0	0	3	0	2	0	0	0	0	2	0	0	0	0	0	0	0	0	0	0	0	0	0	0	0	0	0	0	0	0	1	0	0	0	0	0	0	0
14						106.704	-5.9781	40	19	0	0	10	1	3	28	7	14	4	1	6	20	0	1	3	12	0	8	0	0	0	8	0	0	0	0	2	0	0	0	0	0	5	0	0	0	12	4	17	11
15						106.707	-5.9797	5	0	5	28	5	0	9	21	0	21	5	0	7	10	1	2	9	10	0	0	1	0	0	167	0	0	1	0	11	0	0	0	0	0	2	3	0	7	45	10	26	15
16						106.709	-5.9801	145	0	8	0	0	0	0	0	1	0	0	0	0	1	0	0	0	2	0	1	1	0	0	0	4	0	1	0	0	0	0	0	0	0	10	0	0	0	186	0	0	9
17		MS Field Survey	May	2017		106.711	-5.9792	0	21	0	0	33	0	0	0	4	0	1	0	0	0	0	0	29	0	0	0	0	0	0	0	0	0	0	0	0	0	3	0	0	0	1	0	0	0	0	0	140	20
18						106.709	-5.9758	0	0	0	0	0	0	0	0	63	0	1	0	0	0	3	0	0	0	0	0	0	0	0	0	0	0	0	0	0	0	0	16	0	0	0	0	0	0	0	0	37	8.5
19						106.707	-5.9748	0	0	0	0	0	0	0	0	1	0	4	0	0	0	0	0	23	0	0	0	0	45	0	0	0	0	0	0	0	0	0	0	0	0	1	0	0	0	0	12	43	8.5
20						106.705	-5.9752	0	0	0	17	6	0	0	1	1	0	0	0	0	0	0	0	0	0	0	0	1	0	0	0	0	0	0	0	0	0	0	16	0	0	0	0	0	0	0	0	36	4.2
21						106.703	-5.9758	2	5	0	0	3	0	0	0	0	0	0	0	0	2	0	0	0	0	0	0	0	0	0	0	0	0	0	0	0	0	4	0	0	0	0	0	0	0	0	0	146	10
22						106.703	-5.9769	8	50	1	0	3	0	0	30	10	7	2	0	0	0	0	0	21	0	0	0	1	0	0	0	0	0	0	0	0	0	6	5	0	0	2	7	0	0	0	1	35	3.1
23						106.704	-5.9781	0	45	0	12	1	0	0	5	0	1	0	0	32	0	0	0	15	0	0	0	2	0	0	0	0	0	7	0	0	0	0	0	0	0	0	0	0	0	0	0	0	8
24						106.707	-5.9797	2	15	0	0	18	1	0	55	19	2	0	0	0	0	0	0	1	0	0	0	7	0	0	0	0	0	0	0	0	0	11	12	0	0	0	0	0	0	0	14	181	14.5
25						106.709	-5.9801	23	24	2	0	16	0	0	13	6	1	0	0	0	0	0	0	0	0	0	0	3	0	0	0	0	0	0	0	0	0	5	10	0	0	2	0	0	0	0	2	31	2
26		TETRA	Nov	2017		106.703	-5.9772	0	5	32	17	5	1	0	3	0	10	12	0	4	0	0	0	0	0	0	4	0	1	0	24	1	0	0	0	1	0	0	3	0	0	5	4	0	1	0	0	125	0
27						106.704	-5.9779	2	0	0	92	0	0	1	28	5	0	0	0	0	1	0	0	4	3	0	0	0	1	0	115	0	1	0	0	0	0	1	7	4	0	0	0	0	0	0	0	5	27
28						106.704	-5.9782	15	76	223	28	8	4	1	2	9	3	1	1	7	40	5	0	20	176	0	0	0	15	0	57	8	0	0	0	1	0	1	0	0	3	0	2	0	0	0	0	0	20
29	4	TRAX IV	Feb	2017	Kelor Island	106.745	-6.0254	0	123	0	0	0	0	0	108	1	11	2	3	8	9	0	0	1	0	1	1	0	0	0	0	1	11	10	0	1	0	0	15	0	0	0	0	0	0	73	1	65	21.9
30						106.744	-6.0261	31	54	0	15	14	0	23	65	5	11	4	47	94	4	0	0	21	4	0	0	0	0	0	0	0	0	0	0	1	0	0	3	0	0	0	0	0	19	0	0	0	3.6
31	5	T-RaX III	Nov	2015	Handeuleum Island	105.419	-6.7531	1	58	47	0	30	0	0	18	0	21	5	0	0	3	0	0	0	3	0	1	8	2	11	0	0	0	0	0	1	0	0	0	0	0	0	0	0	0	10	0	12	0
32						105.42	-6.7531	0	18	19	0	7	0	5	32	2	37	1	0	0	0	0	0	0	0	0	3	1	1	0	15	7	0	0	0	2	0	0	0	0	0	4	1	0	0	5	1	41	0
33	6	MS Field Survey	Apr	2014	Panjang Island	106.153	-5.9437	3	74	2	1	54	2	0	47	6	48	11	0	0	0	0	0	2	0	0	1	0	5	0	19	4	7	0	0	0	0	0	0	0	0	3	2	0	0	30	0	0	7
34						106.151	-5.9408	0	58	0	0	0	0	0	0	0	21	4	11	0	30	0	0	0	0	0	0	0	0	0	0	2	2	1	0	1	0	0	19	1	0	0	0	0	0	33	0	0	7
35						106.151	-5.9408	3	7	28	14	16	4	2	45	7	30	11	0	0	16	0	0	5	1	0	3	3	1	0	0	0	0	1	0	2	0	1	15	0	1	3	1	0	2	30	5	35	10.8
36						106.151	-5.9408	4	3	8	4	14	4	8	5	7	6	3	2	3	17	1	4	1	5	0	0	0	0	0	1	0	0	8	0	0	0	0	0	2	1	1	1	0	0	0	0	2	10
37						106.15	-5.91939	26	0	10	10	7	0	0	8	1	16	17	0	8	10	0	0	16	0	0	0	2	0	0	27	0	0	0	0	0	0	0	0	0	0	0	0	0	0	14	0	0	10
38						106.139	-5.92228	0	0	2	0	4	0	0	19	0	23	11	0	0	0	0	0	0	0	7	3	24	0	0	18	0	1	0	0	2	0	0	25	0	0	3	0	0	0	3	0	0	9
39						106.142	-5.92083	0	112	11	30	3	9	1	8	2	10	2	1	7	17	0	0	1	7	0	0	0	0	3	16	4	0	11	0	4	0	0	0	0	0	0	0	0	0	0	8	0	9
40	7	TRAX V	Aug	2018	Tunda Island	106.278	-5.81612	0	162	0	4	1	2	0	11	0	10	22	0	1	0	1	2	0	0	0	1	6	8	0	12	0	0	0	0	0	0	0	0	0	1	0	0	0	0	38	1	10	12
41						106.285	-5.81618	0	140	3	0	3	1	2	2	0	5	39	0	1	1	1	0	1	0	0	0	2	7	0	5	0	0	0	0	0	0	0	0	0	0	0	0	0	5	2	2	1	40
42						106.291	-5.80921	3	40	12	0	0	0	0	0	8	12	0	0	0	0	0	0	0	0	2	0	0	4	0	0	9	0	0	0	0	0	0	0	0	0	2	0	0	0	18	3	0	3
43						106.277	-5.80754	0	30	3	13	0	0	0	9	0	2	15	1	4	0	0	0	0	23	1	1	0	13	0	1	1	0	2	0	1	0	0	0	0	0	1	0	0	0	27	0	0	5
44						106.272	-5.80714	0	18	0	0	0	0	0	0	0	0	19	2	0	0	0	0	0	13	3	0	0	6	0	0	0	0	0	0	0	0	0	0	0	0	0	0	0	0	27	1	0	1,.5
45						106.267	-5.80724	0	20	0	15	0	1	0	4	0	7	7	3	1	3	0	0	0	0	1	1	0	5	0	1	0	0	0	0	0	0	0	0	0	0	1	0	0	0	75	1	0	4
46						106.166	-5.48941	0	115	0	16	12	4	0	19	0	39	55	0	4	0	0	0	0	0	1	0	3	5	0	7	0	0	0	0	0	0	0	0	0	0	8	0	0	0	10	1	0	19
47						106.17	-5.48943	0	195	0	0	0	1	0	70	2	14	7	0	0	0	1	0	0	0	0	0	0	6	0	0	0	0	15	0	1	0	0	0	0	13	2	0	0	0	0	0	13	9
48	8	Community Service - Coastal Clean Up	May	2016	West Coast, Pangandaran	108.651	-7.69411	257	5	149	16	30	10	0	44	45	0	14	153	228	0	0	0	0	0	0	0	1	0	0	0	0	0	0	0	0	0	0	0	1	0	7	0	0	1	0	0	0	7
49						108.655	-7.69791	281	95	1	3	27	0	0	55	13	5	5	0	0	28	0	1	9	0	0	0	4	0	1	5	4	0	3	0	4	0	0	0	0	0	4	1	0	0	12	0	0	4.5
50			May	2017		108.655	-7.70483	72	30	7	0	1	1	0	14	7	2	0	0	8	0	0	0	3	7	0	1	0	0	0	85	0	4	21	0	1	0	0	0	0	0	0	0	0	0	1	0	3	9.7
51						108.656	-7.70393	150	22	1	0	10	0	1	46	12	6	0	0	41	29	1	1	4	0	0	0	0	1	2	5	6	6	12	0	3	0	0	2	0	0	1	0	0	0	16	0	0	8.2
52						108.656	-7.70301	96	91	5	12	4	0	3	12	7	3	0	0	8	0	0	15	1	4	0	0	0	0	0	0	0	4	17	0	3	0	1	0	0	0	0	0	0	0	10	0	0	3.3
53						108.656	-7.70213	30	0	14	33	7	2	0	24	8	2	3	0	14	13	14	8	19	0	0	0	3	0	1	18	0	20	28	0	4	0	0	0	0	0	0	3	0	0	17	0	0	10.5
54			Aug	2017		108.655	-7.70483	186	8	149	46	28	1	2	39	36	15	2	0	70	0	29	5	14	6	1	0	0	3	0	0	0	2	26	0	4	0	0	1	0	0	4	3	0	0	0	0	0	4.425
55						108.656	-7.70393	440	67	0	0	28	1	1	58	32	4	2	1	17	205	24	5	24	16	0	16	0	38	0	4	0	0	56	0	5	0	0	0	0	0	0	0	0	0	33	0	30	15
56						108.656	-7.70301	149	29	0	0	0	0	7	30	10	0	1	1	0	1	0	5	21	19	0	0	0	0	0	33	0	1	21	0	2	0	0	0	1	0	0	0	0	0	24	0	1	4.38
57						108.656	-7.70213	260	5	0	0	11	0	12	25	13	5	1	0	10	2	6	3	16	5	0	0	22	1	0	66	0	0	30	0	5	0	1	0	5	0	0	0	0	1	1	0	0	8.375
58						108.656	-7.70125	326	288	0	6	5	1	0	133	24	11	8	0	3	13	14	8	22	38	0	0	285	0	0	27	2	0	54	0	2	0	0	0	0	0	0	0	0	8	1	1	0	11.4
59			Oct	2017		108.655	-7.70483	72	373	150	0	0	0	0	21	8	26	3	0	0	969	0	121	110	0	0	1	5	0	0	3	2	0	2	0	3	0	0	0	0	0	2	0	0	0	0	0	0	37.05
60						108.656	-7.70393	80	110	0	0	0	0	0	382	11	9	0	0	0	71	1	0	17	19	0	0	14	0	0	0	0	0	5	0	0	0	0	0	0	0	0	0	0	0	0	0	0	4.9
61						108.656	-7.70301	80	42	0	0	0	0	25	46	11	5	0	0	0	0	0	1	10	10	0	0	8	0	0	52	0	1	0	0	0	0	0	0	0	0	0	0	0	0	13	0	0	3.86
62						108.656	-7.70213	43	1	0	0	4	1	2	38	4	1	0	0	4	38	0	0	6	15	0	0	5	0	0	40	0	0	4	0	1	0	0	0	0	0	2	0	0	0	5	0	0	7.21
63						108.656	-7.70125	5	0	72	8	0	0	1	6	7	3	0	0	21	13	0	0	3	0	0	8	2	0	0	0	0	0	0	0	2	0	0	5	0	0	0	0	0	0	0	0	0	5.415
64	9	MS Field Survey	May	2016	Palabuhan Ratu	106.541	-7.00524	10	100	10	10	30	5	5	68	30	15	5	0	35	75	0	2	15	25	0	0	11	0	0	40	2	7	10	0	5	0	0	0	0	0	0	0	0	0	25	2	2	16
65						106.541	-7.00494	7	0	0	0	9	0	3	26	0	2	9	0	1	7	0	0	0	0	0	0	3	0	0	87	4	0	0	0	0	0	0	9	0	1	0	0	0	0	28	0	5	12
66						106.542	-7.00463	227	0	47	40	115	13	9	38	2	2	0	0	104	3	2	0	0	0	0	18	0	0	3	0	0	4	4	0	1	0	0	0	0	0	1	3	0	0	28	0	5	13
67						106.542	-7.00427	0	20	10	10	20	0	0	40	7	5	0	0	0	0	0	0	2	0	0	0	0	0	0	5	5	0	3	0	0	0	0	0	0	0	1	0	0	0	13	0	15	6.5
68						106.542	-7.00384	0	140	76	0	158	5	0	40	9	23	5	0	2	0	0	211	5	0	0	0	65	0	0	0	0	0	0	0	2	0	0	0	0	1	3	0	0	0	221	0	110	10
69						106.542	-7.00331	2	0	34	40	0	0	0	0	0	2	11	0	0	0	0	0	0	0	0	4	0	0	0	20	0	0	0	0	0	0	7	0	0	1	0	0	0	0	13	0	39	14
70						106.542	-7.00287	0	0	39	3	17	0	0	40	3	0	0	0	0	0	0	0	0	0	0	0	4	0	0	28	0	0	0	0	2	0	0	0	0	2	1	1	0	0	40	0	9	8
71						106.542	-7.00237	0	0	37	15	15	0	0	11	3	0	0	0	0	0	0	0	0	0	0	0	0	0	0	45	2	0	0	0	2	0	0	0	0	0	15	25	0	0	0	0	0	12
72	10	MY Sea Project	Feb	2014	Biawak Island	108.387	-5.92851	0	0	4	2	5	0	1	0	0	0	1	1	0	0	0	0	0	0	1	0	16	0	0	2	0	3	0	0	0	0	0	0	0	0	0	0	0	0	0	0	0	6
73						108.372	-5.92691	8	16	23	4	2	6	0	0	23	11	3	10	8	0	0	10	8	0	0	0	74	0	1	10	0	0	0	0	0	0	0	0	0	0	0	0	0	0	0	0	0	25.5
74						108.374	-5.93051	17	19	14	5	9	3	0	0	25	9	1	12	0	0	0	3	2	0	0	0	82	0	1	17	0	0	0	0	0	0	0	0	2	0	0	0	0	1	0	0	0	14.5
75		T-RaX I	Nov	2013		108.376	-5.93281	0	0	0	0	1	0	2	0	0	0	0	0	0	0	0	0	0	5	0	0	8	0	0	0	0	0	0	0	0	0	0	0	0	0	0	0	0	0	0	0	0	6
76						108.387	-5.93191	0	0	0	0	7	0	7	0	1	2	0	0	0	0	0	0	0	4	1	2	3	0	0	0	0	0	0	0	0	0	0	0	0	0	0	0	0	1	0	1	0	3
77						108.379	-5.92531	0	0	0	0	1	0	10	0	0	10	7	3	0	0	0	0	0	20	1	6	2	0	0	0	0	0	0	0	0	0	0	0	0	0	0	0	0	0	0	0	0	3
78						108.382	-5.93571	5	0	0	0	0	0	0	0	0	20	1	3	0	0	0	0	0	8	0	25	58	0	0	0	0	0	1	0	4	0	0	0	0	0	0	0	0	0	0	0	0	11
79	11	Benchmark	Apr	2016	Gosong Biawak	108.406	-5.86811	0	11	0	0	0	0	1	0	1	105	13	2	0	0	0	0	0	0	5	1	44	0	0	0	0	8	0	0	0	0	0	0	0	0	0	0	0	0	55	0	0	7
80						108.406	-5.86911	0	0	35	1	0	102	0	0	5	8	171	32	0	4	10	3	0	2	1	5	5	0	0	6	15	0	0	0	1	0	0	0	0	0	16	10	0	0	35	13	0	8
81	12	Raja Ampat Project	Jan	2018	Yelit	130.601	-2.19081	1	10	0	0	16	0	1	19	2	7	1	0	1	26	0	1	14	1	0	1	12	0	0	18	9	0	0	0	0	0	1	0	0	0	0	7	0	0	4	0	11	3.5
82								0	0	0	30	34	0	0	1	0	32	2	0	0	1	0	0	2	1	0	0	0	0	0	6	5	1	0	0	0	0	0	0	0	0	0	2	0	0	6	0	4	3
83								1	5	0	13	23	1	1	30	10	9	2	1	0	6	0	0	15	4	0	1	9	0	0	15	5	0	0	5	0	0	4	0	0	0	0	0	0	0	27	0	69	2.7
84								0	0	0	19	9	0	0	22	6	8	0	1	0	3	0	0	10	6	0	3	4	0	0	16	5	0	0	0	0	0	0	0	0	0	0	1	0	0	19	0	25	2.2
85								5	4	0	21	11	1	4	5	1	9	1	1	0	2	0	0	15	1	0	0	3	0	0	10	11	0	0	3	0	0	3	0	0	0	0	2	0	0	0	0	0	5.2
86			Feb					3	2	1	18	2	0	0	2	3	1	0	0	0	1	0	0	0	0	0	2	0	0	0	0	0	0	0	0	0	0	1	0	0	0	0	0	0	0	13	0	18	4.1
87								4	10	0	40	84	0	0	60	20	9	0	0	0	12	0	0	30	14	0	4	39	0	0	75	8	0	0	6	0	0	10	0	0	0	0	2	3	0	74	0	64	7.2
88					Sabenibnu	130.596	-2.17396	0	0	0	0	4	0	0	4	0	4	0	0	0	0	0	0	6	0	0	0	3	0	0	4	3	0	0	0	0	0	0	0	0	0	0	0	0	0	3	0	1	0.8
89					Gelyu	130.613	-2.17609	0	2	0	4	49	4	0	0	0	50	10	7	0	13	0	0	40	1	0	0	0	0	0	6	46	0	0	0	0	0	2	0	0	0	0	1	0	0	5	0	4	9.4
90					Kalig	130.502	-2.22606	0	3	0	7	3	1	1	25	0	2	1	0	0	5	0	0	8	7	0	0	3	0	0	41	2	0	0	13	0	0	1	0	0	0	0	0	0	0	11	0	67	1.4
91					Warakaket	130.618	-2.24807	0	5	0	35	76	1	0	0	2	79	0	0	0	28	0	0	15	20	0	0	19	0	0	11	17	0	0	1	0	0	6	0	0	0	0	0	0	0	5	0	11	12
92					Yelit Selatan	130.593	-2.19214	0	1	0	6	13	0	0	0	0	15	0	0	0	0	0	0	0	0	0	0	1	0	0	1	0	0	0	0	0	0	0	0	0	0	0	0	0	0	0	0	0	1.4
93	13	Demand Driven Research Grants (DDRG) COREMAP	Jun	2018	Oisina Beach	123.465	-10.3379	1	12	0	0	45	2	4	22	2	66	0	5	3	16	1	0	76	0	4	1	17	2	0	3	8	0	5	0	4	0	0	4	0	0	2	0	1	0	1	4	6	15
94					Namosain Beach	123.561	-10.1725	0	16	0	0	1	0	0	1	0	5	2	16	1	32	0	0	2	0	0	1	1	0	0	6	2	0	1	0	10	0	0	22	0	0	0	0	0	0	0	15	12	22
95						123.562	-10.1723	1	27	1	1	4	2	0	0	2	20	8	25	0	16	2	0	7	0	0	1	25	0	0	14	2	0	3	0	14	1	3	8	0	0	0	12	0	0	4	30	43	37
96						123.563	-10.1721	12	33	0	0	12	0	0	67	2	58	5	21	0	33	0	0	14	0	1	14	68	2	0	29	6	0	5	0	7	0	0	3	0	0	2	27	0	7	5	12	22	43
97					Pasir Panjang Beach	123.602	-10.1512	29	7	3	0	10	0	1	0	3	19	32	2	21	37	0	7	4	0	4	0	5	0	0	23	7	0	6	0	7	0	0	6	0	0	0	4	0	1	0	344	1	19
98						123.602	-10.1508	1	3	2	0	3	0	0	7	0	16	1	0	2	18	0	1	11	0	1	0	0	0	0	5	4	0	4	0	1	0	0	1	0	0	1	5	0	0	6	332	0	7
99					Oenggae Beach	123.19	-10.6066	5	80	0	0	0	0	0	4	0	21	0	2	3	14	5	0	0	0	0	7	6	0	0	13	7	0	8	0	0	0	0	6	2	0	0	11	0	0	0	0	1	3.7
100						123.19	-10.6056	0	14	0	0	0	1	3	1	0	4	0	0	0	6	0	0	3	0	0	0	3	0	0	0	4	0	3	0	0	0	0	1	0	0	0	2	0	0	0	5	0	4.25
101					Oenggae Mangrove	123.192	-10.6024	0	1	0	0	0	0	0	0	0	3	0	0	0	29	0	0	0	0	0	0	0	0	0	0	0	0	1	0	0	0	0	2	0	0	0	0	0	0	0	0	0	7.3
102					Oselli Mangrove	122.904	-10.9108	0	18	0	0	1	0	0	0	0	1	0	0	0	18	0	0	3	0	0	1	0	0	0	1	0	0	0	0	0	0	0	0	0	0	0	0	0	0	0	0	0	2.18
103						122.904	-10.9108	0	44	0	0	1	0	0	1	0	7	0	0	0	18	0	0	4	0	0	0	7	5	0	5	0	0	0	0	0	0	0	0	0	0	0	0	0	0	0	0	0	16.3
104					Oseli Beach	122.905	-10.9162	0	19	1	0	37	0	1	1	1	18	3	0	0	20	0	0	23	0	1	0	68	0	0	1	20	0	1	0	0	0	0	15	0	0	0	19	0	0	0	15	3	5.75
105						122.904	-10.9152	0	10	0	0	32	1	0	3	2	25	0	4	0	8	0	0	2	0	0	0	22	0	0	0	0	0	0	0	0	0	0	6	0	0	2	3	0	0	0	0	0	5.2
106					Ndana Island	122.847	-10.9781	6	7	0	0	52	1	3	7	3	3	3	0	10	43	0	0	5	0	1	1	50	0	0	2	4	0	0	0	0	0	0	6	0	0	3	5	0	0	6	0	43	2.002
107						122.847	-10.9772	1	8	0	0	38	0	23	0	4	0	0	0	0	10	0	0	16	0	1	0	31	0	0	5	6	0	0	0	0	0	0	10	0	0	3	0	0	0	4	0	39	1.115
108					Nembrala Beach	122.823	-10.8879	5	6	3	0	13	1	2	2	0	11	2	2	0	12	0	0	1	0	0	1	17	0	0	0	1	0	8	0	0	0	0	2	0	0	0	2	0	0	4	0	5	1.37
109						122.823	-10.8888	23	14	0	0	8	0	1	4	1	14	0	2	0	22	0	0	8	0	1	0	12	0	0	0	22	0	26	0	2	0	0	5	0	0	0	0	0	0	2	0	0	2.21
110						122.824	-10.8871	3	0	0	0	13	0	0	0	2	2	0	0	0	8	0	0	3	0	1	0	11	0	0	1	3	0	0	0	0	0	0	1	0	0	1	0	0	0	1	0	5	0.24
111					Nembrala Beach Seagrass	122.819	-10.8884	0	0	0	0	0	0	0	0	0	1	0	0	0	0	0	0	0	0	0	0	0		0	0	0	0	0	0	0	0	0	0	0	0	0	0	0	0	0	0	0	0.02
112					Tiang Bendera Beach	123.028	-10.7257	0	42	0	0	23	0	0	69	0	32	1	6	0	13	0	6	23	0	0	0	4	0	0	22	8	0	6	0	0	0	0	5	0	0	0	12	0	0	1	24	33	6.8
113						123.029	-10.7251	0	61	0	0	30	0	0	9	7	38	2	3	0	33	0	0	83	2	0	0	5	0	0	16	19	0	1	0	1	0	0	3	0	0	1	13	0	1	32	53	22	4.5
114					Kambing Island Mangrove	123.428	-10.2432	0	23	0	0	9	0	0	1	1	11	0	0	0	60	0	0	13	0	0	2	4	0	0	0	3	0	2	1	4	0	0	0	0	0	0	1	0	0	5	0	10	1.44
115						123.428	-10.2427	0	12	1	0	61	0	0	2	1	69	0	3	0	26	0	0	26	0	0	4	10	0	0	7	15	0	1	0	2	0	0	3	0	0	0	1	0	0	13	0	20	5.12
116						123.427	-10.2416	0	5	1	0	0	0	0	0	2	0	2	0	0	0	29	0	2	0	0	0	5	0	0	1	0	0	0	0	0	0	0	0	0	0	0	0	0	0	0	1	0	0.38
117					Kambing Island Coral Reef	123.432	-10.2311	0	0	0	0	0	0	0	0	0	1	0	0	0	0	0	0	0	0	0	0	2	0	0	0	0	0	0	0	0	0	0	0	0	0	0	0	0	0	0	0	0	0.02
118					Onensila Mangrove	123.407	-10.2401	0	12	0	0	2	0	1	0	0	111	1	0	0	25	0	0	7	0	0	0	155	0	0	4	0	0	0	0	0	0	0	2	0	0	0	0	0	0	3	0	6	2.14
119					Mangrove Ecotourism Area	123.635	-10.1455	0	101	12	17	5	0	0	1	0	7	0	0	0	10	0	0	7	0	0	0	0	0	0	15	1	0	0	0	0	0	0	2	0	0	0	0	0	0	0	0	0	2.67
120						123.635	-10.1457	0	31	2	0	1	1	0	0	0	0	0	3	0	114	0	0	8	0	0	0	0	0	0	0	0	0	0	0	0	0	0	1	0	0	0	0	0	0	1	0	0	4.3
121						123.633	-10.1439	0	0	0	0	0	0	0	0	0	0	55	0	0	4	0	0	0	0	0	0	0	0	0	2	0	0	0	0	0	0	0	59	0	0	0	0	0	20	0	8	0	42
[truncated: 2 more columns]
